# Supplementary material for: TrkB Agonist Treatment Decreases Hippocampal Testosterone Contents in a Sex-Dependent Manner Following Neonatal Hypoxia and Ischemia
Source: Biomolecules. 2026 Jan 23;16(2):180. doi: 10.3390/biom16020180 (PMC12938734; doi:10.3390/biom16020180)
Supplement: Supplementary file 1 [file biomolecules-16-00180-s001.zip]

Archive with 1 entries (1 files):
- biomolecules-4026598-supplementary.pdf
